# Supplementary material for: The impact of visual display of human motion on observers’ perception of music performance
Source: PLoS One. 2023 Mar 8;18(3):e0281755. doi: 10.1371/journal.pone.0281755 (PMC9994732; doi:10.1371/journal.pone.0281755)
Supplement: S1 Dataset — (XLSX) [file pone.0281755.s009.xlsx]

## Sheet: Sheet1
What gender do you identify as? (1: Male; 2: Female; 3: Non-binary / third gender)	What is your age? (1: 18 to 24 years; 2: 25 to 34y; 3: 35 to 44y; 4: 45 to 54y; 5: 55 to 64y; 6: + 65y)	Where have you lived for the longest period of time? (19: Belgium; 28: Brazil; 43: Chile; 47: Colombia; 53: Croatia; 66: England; 75: France; 82: Germany; 99: India; 103: Ireland; 141: Moldova; 161: Norway; 169: Peru; 173: Portugal; 195: Scotland; 201: Slovakia; 206: Spain; 224: Turkey; 231: USA; 238: British Virgin Islands; 244: Zaire)	What is the highest degree or level of education you have completed? (1: Less than high school; 2: High school; 3: Technical course; 4: Bachelor's Degree; 5: Master's Degree; 6: Ph.D. or higher)	What is your academic musical background? (1: Never had music lessons nor musical practice; 2: Never had music lessons, but I am an amateur or self-taught musician; 3: Had general music lessons in regular school; 4: Went to music school, academy or conservatoire; 5: Completed higher education in Music, Professional musician)	Expressive_Point-Light: How expressive do you find this performance?	Expressive_Point-Light: How well are the musician's movements matched with the music?	Expressive_Point-Light: What is your overall evaluation of this performance?	Expressive_Stick-Figure: How expressive do you find this performance?	Expressive_Stick-Figure: How well are the musician's movements matched with the music?	Expressive_Stick-Figure: What is your overall evaluation of this performance?	Expressive_Body-Mass: How expressive do you find this performance?	Expressive_Body-Mass: How well are the musician's movements matched with the music?	Expressive_Body-Mass: What is your overall evaluation of this performance?	Expressive_Skeleton: How expressive do you find this performance?	Expressive_Skeleton: How well are the musician's movements matched with the music?	Expressive_Skeleton: What is your overall evaluation of this performance?	Immobile_Point-Light: How expressive do you find this performance?	Immobile_Point-Light: How well are the musician's movements matched with the music?	Immobile_Point-Light: What is your overall evaluation of this performance?	Immobile_Stick-Figure: How expressive do you find this performance?	Immobile_Stick-Figure: How well are the musician's movements matched with the music?	Immobile_Stick-Figure: What is your overall evaluation of this performance?	Immobile_Body-Mass: How expressive do you find this performance?	Immobile_Body-Mass: How well are the musician's movements matched with the music?	Immobile_Body-Mass: What is your overall evaluation of this performance?	Immobile_Skeleton: How expressive do you find this performance?	Immobile_Skeleton: How well are the musician's movements matched with the music?	Immobile_Skeleton: What is your overall evaluation of this performance?
1	5	173	6	4	25	45	61	15	15	40	25	41	60	25	41	60	2	2	25	2	2	25	2	2	20	2	2	50
1	1	173	4	3	16	17	18	25	53	57	48	14	46	28	40	50	23	24	37	21	20	18	14	9	18	8	1	8
2	2	173	2	4	70	70	70	69	71	71	70	81	71	80	80	80	3	3	3	3	3	3	3	3	3	2	3	5
2	4	173	4	3	60	58	65	78	87	75	65	63	68	68	67	58	30	23	71	34	34	58	35	42	70	21	24	51
1	2	173	4	1	77	66	86	50	80	81	20	70	71	50	82	83	12	18	49	15	50	49	18	44	51	2	20	20
1	2	173	2	6	68	69	69	50	73	69	75	50	71	75	75	77	51	49	51	71	60	59	49	49	49	64	47	56
2	1	173	5	4	79	87	91	80	90	97	65	82	84	78	88	91	11	14	19	13	13	12	13	14	23	10	19	30
2	2	173	5	3	90	94	84	75	85	80	70	84	80	80	77	78	18	35	37	9	61	15	9	28	51	28	63	64
2	4	173	4	1	66	72	72	82	86	80	47	52	48	47	45	49	24	26	29	20	17	21	5	6	12	14	12	21
2	2	173	4	4	87	91	95	80	100	80	80	80	59	81	100	84	53	32	35	32	31	33	31	39	41	80	31	49
1	2	173	2	3	71	81	86	61	80	74	70	100	100	55	55	58	14	11	14	12	11	14	11	10	12	20	20	20
1	2	28	2	6	15	15	15	5	5	5	30	20	20	15	15	15	0	0	0	0	0	0	0	0	0	10	10	10
2	3	173	5	4	65	75	85	60	78	85	65	85	85	58	73	87	13	64	69	21	66	69	12	53	56	30	50	60
1	2	173	4	6	62	73	64	26	38	32	29	69	50	52	64	52	23	37	29	3	7	2	17	17	18	11	17	10
1	2	173	2	1	70	72	72	65	65	65	55	55	55	68	69	70	0	0	0	0	0	0	7	7	7	0	0	0
1	2	173	5	4	85	85	85	85	85	85	75	86	80	75	85	80	40	15	30	70	20	50	70	30	50	40	10	25
1	2	173	5	3	61	48	55	75	60	75	45	75	65	80	67	74	20	15	15	15	10	11	15	11	12	15	25	40
2	2	28	5	1	50	50	60	70	70	80	60	40	60	75	90	90	65	65	75	80	80	90	55	50	60	90	100	80
1	2	173	5	3	47	49	54	32	35	38	41	63	50	46	48	52	20	15	23	18	20	23	16	20	22	20	10	10
2	2	173	4	1	72	71	84	88	69	76	59	79	67	90	79	88	15	22	42	33	28	18	47	47	54	40	54	51
2	4	173	4	2	39	40	60	40	30	50	14	50	50	30	60	50	4	6	7	8	8	10	10	9	9	1	4	1
1	2	47	5	3	74	76	77	75	76	76	75	76	89	77	79	81	6	6	6	11	11	11	12	12	12	33	22	60
2	4	173	5	4	49	48	60	51	48	55	41	53	53	56	55	54	7	7	10	8	9	8	6	9	11	10	13	13
2	3	173	2	1	20	20	15	5	5	5	40	50	60	8	7	6	1	1	1	0	0	0	1	1	1	2	2	2
2	3	173	4	3	29	36	28	22	32	22	50	41	50	44	35	47	33	25	28	29	28	42	30	43	31	51	43	48
1	3	173	5	5	85	84	91	86	93	100	80	91	100	96	94	100	84	85	84	76	74	79	81	79	82	76	75	75
1	3	173	4	4	85	80	85	85	80	85	80	85	85	85	85	85	85	75	80	85	78	83	85	75	80	75	75	75
1	2	173	5	4	79	88	84	80	79	81	82	73	86	86	81	87	80	44	84	75	74	77	81	51	69	88	84	89
2	4	173	2	6	43	39	42	47	43	53	100	94	95	61	64	64	12	19	20	16	19	20	25	24	23	44	42	45
2	2	173	5	5	76	77	77	70	60	66	90	90	90	60	55	58	7	7	6	10	10	10	15	15	15	10	10	10
2	4	173	2	3	100	100	100	100	100	100	100	100	100	100	100	100	30	33	34	14	13	14	0	0	0	41	48	48
1	3	173	5	5	85	75	80	70	60	65	80	65	75	80	70	75	65	50	55	70	60	65	70	60	65	65	45	55
1	2	173	6	5	100	50	75	100	50	75	100	50	75	100	50	75	100	50	75	100	50	75	100	50	75	100	50	75
1	3	173	5	5	55	72	67	67	62	73	56	78	52	50	69	57	20	21	20	6	18	12	15	17	18	24	30	18
2	2	173	5	5	70	50	70	70	50	71	90	51	91	80	70	80	75	45	75	70	45	70	70	45	70	83	30	84
1	3	173	5	5	92	44	82	66	56	61	70	64	64	91	82	81	43	18	46	56	13	39	44	25	67	79	8	64
2	4	173	5	5	89	89	91	96	97	96	86	84	87	93	95	95	88	79	88	84	65	76	85	75	83	91	73	89
1	2	173	5	4	79	82	78	69	82	79	25	21	60	82	84	85	17	12	46	10	11	41	13	14	44	14	11	52
2	3	173	4	4	55	63	50	50	70	66	35	45	46	57	66	63	21	26	23	18	24	21	20	37	36	12	21	27
2	2	173	5	4	100	100	100	100	100	100	100	100	100	100	100	100	83	18	34	83	14	29	78	16	38	84	20	46
2	1	173	2	3	17	67	43	70	74	73	50	68	60	73	100	100	41	59	78	0	8	43	32	36	49	0	45	49
2	1	173	2	4	62	65	66	50	51	59	90	100	95	30	40	48	10	10	10	10	9	21	10	12	16	20	25	40
1	2	173	4	3	61	75	65	70	82	70	73	81	72	70	72	68	49	21	46	51	19	46	52	21	49	74	31	66
1	3	173	5	4	95	95	95	90	94	90	90	89	90	91	90	90	90	79	90	90	74	89	90	83	90	90	90	90
2	2	173	5	3	75	75	76	65	65	65	80	85	80	75	80	75	5	5	5	5	5	5	5	5	5	10	10	10
2	3	173	2	3	40	50	50	20	30	31	50	60	70	30	30	41	0	0	0	0	0	0	0	0	0	0	10	40
2	2	173	5	5	100	20	90	100	10	80	100	10	80	100	50	90	100	10	80	100	10	80	100	10	80	100	10	80
1	2	173	6	4	76	50	94	30	50	90	30	10	75	40	75	95	10	60	70	15	30	86	40	30	30	5	65	80
2	6	173	4	3	34	45	37	5	7	8	53	75	70	10	9	9	3	3	4	1	1	3	4	3	4	3	1	62
2	3	173	4	4	74	74	75	77	78	79	71	71	73	80	80	82	55	54	54	52	52	53	56	56	56	53	51	51
1	2	173	4	3	70	70	59	25	50	40	40	90	85	65	75	75	5	20	15	5	6	3	25	40	30	10	50	50
2	3	173	4	1	50	50	50	50	50	50	50	50	50	50	50	51	1	5	10	5	10	10	10	10	10	25	25	25
1	2	173	4	4	85	77	90	79	41	86	84	92	78	83	39	87	83	6	84	81	24	85	81	24	83	80	17	81
2	1	173	7	4	53	46	37	55	55	38	63	46	65	62	50	65	53	71	74	25	22	36	51	27	39	49	40	45
2	1	206	4	5	61	69	75	50	50	80	69	90	84	65	70	80	40	45	60	42	42	55	50	51	60	70	40	85
2	3	173	4	3	65	68	70	57	72	70	80	84	79	71	80	83	55	75	71	28	37	61	36	35	44	50	88	70
1	1	173	2	3	60	70	70	60	50	70	90	100	90	60	60	60	30	31	30	20	20	20	20	20	19	30	0	50
1	4	173	5	3	35	76	84	10	47	80	8	56	77	40	83	86	0	24	80	0	25	81	0	19	82	0	30	80
1	2	173	5	5	80	76	80	80	78	80	84	66	77	75	71	73	75	30	56	70	30	51	63	30	53	74	30	55
1	4	173	4	4	90	90	90	95	95	100	70	70	70	90	90	90	20	20	20	20	20	20	20	20	20	10	10	10
2	4	173	4	1	53	56	59	60	71	70	60	52	57	46	47	48	10	11	14	6	9	12	9	9	9	14	13	39
1	4	173	2	3	25	100	25	25	25	25	50	100	50	50	100	50	0	0	25	0	0	25	0	0	25	0	0	25
2	4	173	5	3	41	42	41	58	67	62	60	64	60	29	32	34	19	17	20	5	8	6	3	1	3	4	4	5
2	2	173	5	3	74	75	75	95	100	95	85	85	85	99	97	98	1	1	10	2	2	6	2	1	10	30	20	30
1	1	173	4	2	9	18	13	18	15	12	8	19	23	29	44	47	10	12	12	33	26	29	4	6	6	5	4	6
2	5	173	2	3	59	62	70	42	70	50	30	64	45	39	68	53	8	6	19	21	25	35	9	10	30	25	84	34
2	1	173	5	5	100	78	100	100	100	100	100	100	100	100	100	100	100	64	100	100	52	100	100	53	100	100	60	100
2	5	173	5	3	82	78	73	82	75	81	65	77	62	82	74	78	23	24	28	23	22	23	23	18	20	29	30	21
2	3	173	5	3	36	68	54	49	75	53	12	89	66	53	92	49	10	29	6	7	48	4	6	45	0	19	72	58
2	4	66	2	1	53	62	53	65	67	60	60	57	69	65	67	70	24	31	36	50	62	77	51	60	61	100	43	37
1	4	173	6	3	50	50	50	70	70	70	50	50	75	75	75	75	20	20	50	15	15	16	15	15	15	8	8	50
1	2	173	2	3	86	88	89	70	70	70	73	56	81	83	88	88	7	7	5	4	2	3	0	0	0	20	2	21
1	2	173	5	4	67	67	70	51	45	49	66	63	68	61	53	58	15	7	14	8	8	9	13	9	18	18	13	17
2	3	173	2	3	95	96	96	85	87	93	85	85	85	100	100	100	65	26	49	85	42	60	65	27	55	25	21	21
1	2	173	4	4	34	51	57	67	85	73	59	80	40	62	66	62	14	24	42	15	28	19	41	43	35	30	44	47
2	2	173	5	4	100	100	100	79	80	80	100	100	100	89	90	90	0	0	20	0	0	10	0	0	19	0	0	9
2	2	173	5	5	64	81	60	51	80	70	50	80	60	50	60	55	50	50	50	48	49	50	58	46	56	45	45	51
1	4	173	5	5	40	42	43	46	48	48	18	19	46	49	51	49	8	10	12	6	8	11	30	30	30	11	11	12
1	2	173	5	5	82	36	72	75	35	70	70	35	65	75	35	71	61	9	46	59	9	44	44	7	25	70	30	60
1	2	173	5	5	73	76	75	73	72	73	71	75	77	76	75	75	28	16	59	33	31	45	20	20	31	38	16	35
2	3	173	4	3	65	69	67	81	88	92	60	80	75	80	80	84	54	50	56	38	29	41	40	33	42	40	30	39
1	4	173	4	4	62	60	60	35	32	46	87	50	60	36	46	53	27	43	42	17	17	27	13	14	18	11	11	20
2	1	173	5	5	58	60	52	73	75	75	60	81	70	80	81	80	50	17	51	75	16	70	60	16	58	66	20	50
2	2	173	5	4	70	70	70	93	90	90	80	80	90	95	95	100	15	21	30	5	11	40	20	15	20	10	25	30
1	1	173	4	5	72	64	72	60	60	70	50	50	70	50	41	60	23	0	56	36	0	56	35	0	58	0	0	41
2	2	173	5	2	58	82	71	58	80	71	53	80	65	63	83	73	11	24	13	14	15	14	9	8	8	14	10	16
4	3	173	4	4	81	83	80	50	50	50	70	70	70	80	75	76	10	10	15	17	19	17	9	10	12	15	15	15
2	3	173	2	4	84	83	83	52	52	52	84	81	83	63	64	64	41	42	41	35	36	35	27	28	28	52	51	53
1	2	173	2	1	71	66	70	70	100	81	10	60	30	100	100	100	12	14	14	8	9	10	11	8	8	5	6	7
1	5	173	7	6	100	100	100	70	80	81	71	50	71	59	70	71	52	70	72	60	71	72	60	62	71	40	50	71
1	2	173	5	3	50	45	49	40	31	37	80	63	75	61	45	55	19	8	15	8	6	7	15	10	12	22	25	22
1	5	173	4	3	66	70	78	84	87	95	58	78	89	79	76	87	9	13	16	16	17	19	14	21	22	15	18	22
2	2	28	6	5	80	80	90	90	90	100	70	70	90	90	90	100	30	20	20	20	20	20	20	20	20	30	30	40
1	5	173	2	3	2	4	13	11	11	13	8	8	8	12	12	12	2	0	12	2	0	12	2	86	12	26	26	30
2	3	173	4	3	60	51	57	65	38	53	85	100	90	54	30	48	55	18	42	60	22	35	59	42	50	65	30	50
2	2	173	5	3	15	20	50	25	45	50	25	50	50	40	45	61	10	11	50	6	10	50	6	7	50	15	40	50
2	5	206	5	3	6	6	7	9	9	10	15	15	14	9	12	11	3	3	1	2	2	2	5	5	5	8	8	8
2	2	173	5	3	80	86	66	85	73	76	70	54	63	65	70	70	20	7	33	21	5	38	29	3	30	50	27	59
1	1	173	3	5	72	76	73	87	86	80	75	81	79	87	85	88	50	54	60	49	50	53	51	56	66	34	31	37
1	4	173	4	3	61	84	75	39	83	59	47	95	63	74	83	80	22	83	37	26	82	44	25	83	40	17	80	54
2	5	173	4	6	70	60	60	80	80	81	60	55	60	90	80	80	10	10	10	0	0	0	0	0	0	6	10	6
2	4	173	5	5	64	45	59	93	92	92	90	90	90	75	72	80	57	0	45	32	2	24	47	0	43	0	0	20
2	2	173	5	5	86	85	87	72	54	60	89	88	91	70	64	74	80	25	71	74	37	70	72	19	77	71	21	60
1	3	43	6	5	67	95	67	49	47	50	65	87	76	65	75	75	60	48	56	59	52	53	50	55	48	71	67	75
2	2	173	2	1	30	56	69	72	69	65	35	70	40	85	92	97	15	20	16	8	12	12	6	8	12	6	6	3
1	2	173	5	4	76	79	70	73	66	74	74	62	66	75	70	74	33	40	58	40	41	49	34	45	45	23	38	65
1	2	173	3	4	27	66	47	50	100	68	50	100	76	50	100	64	11	10	24	11	13	16	13	14	19	23	19	53
2	1	173	4	5	85	80	90	60	60	70	70	100	94	80	80	75	58	50	50	60	40	55	60	45	53	53	40	65
1	1	173	2	4	65	57	69	69	49	59	26	54	15	40	75	53	15	63	51	15	50	30	22	50	69	0	26	60
1	1	173	1	4	91	92	95	83	65	84	86	84	84	82	79	77	90	60	69	82	57	64	96	55	66	92	40	69
2	4	173	4	3	43	42	37	56	56	58	25	25	25	65	67	74	3	3	4	2	2	2	2	2	2	0	1	2
1	3	173	5	5	50	46	59	21	33	44	52	64	76	54	47	69	1	10	11	4	11	10	8	7	10	13	14	12
1	1	173	2	4	60	60	75	50	60	70	50	60	70	60	60	75	31	10	20	30	10	20	25	10	20	30	10	30
1	2	173	2	4	76	68	75	82	85	85	79	64	71	72	73	72	63	47	59	79	82	76	61	61	61	68	43	75
2	1	173	2	3	89	80	79	75	93	83	52	100	74	88	100	93	0	0	8	1	0	4	12	0	14	7	11	28
1	3	173	3	4	2	2	1	1	1	1	1	1	3	1	1	1	2	1	1	1	1	1	3	1	1	20	1	25
1	3	173	6	3	60	80	74	60	80	75	70	60	90	80	80	81	40	21	50	33	33	40	33	34	53	40	50	67
1	2	173	2	4	90	84	90	84	72	93	86	69	95	73	73	91	31	33	72	38	31	64	41	48	51	77	29	88
1	1	173	2	4	87	75	95	64	63	71	84	80	90	90	99	92	55	54	61	50	45	63	39	38	50	50	50	60
1	1	173	5	3	80	85	85	60	90	80	30	60	40	80	90	85	20	20	20	20	20	20	10	20	15	10	20	20
2	2	231	5	3	80	80	85	70	70	70	85	70	84	70	70	70	20	20	70	25	26	65	60	40	70	20	20	20
1	3	28	4	2	12	12	14	22	40	27	34	50	28	6	12	10	40	49	51	40	59	46	29	34	30	62	63	39
2	4	173	4	3	76	77	75	44	51	43	24	66	40	56	59	48	49	48	37	55	55	59	61	69	61	18	17	20
2	4	173	4	1	50	50	48	43	46	48	54	51	54	53	50	47	47	49	49	46	42	48	47	39	48	24	22	23
2	6	173	4	1	78	88	77	77	76	73	66	91	75	65	79	78	56	62	61	55	55	81	66	55	76	49	51	55
2	4	169	5	1	40	40	82	80	80	80	55	44	55	88	88	89	28	28	72	84	22	67	38	34	35	76	75	75
1	3	173	4	3	69	80	79	70	84	80	61	84	71	71	83	77	55	45	58	50	47	49	49	47	49	68	48	63
2	1	173	4	5	73	87	78	72	73	76	72	67	89	74	75	74	65	67	69	71	67	71	74	75	77	73	67	74
1	1	103	4	3	27	64	56	63	82	64	74	91	60	71	84	68	48	23	62	36	47	63	34	41	57	52	31	54
2	2	206	5	3	61	63	47	14	28	42	50	92	93	75	76	78	4	7	24	2	6	9	8	7	12	4	6	47
2	1	66	2	3	74	65	62	81	62	82	72	85	61	74	81	71	58	21	62	81	48	65	74	49	67	76	24	68
1	2	173	5	5	85	90	75	75	85	75	75	75	90	85	95	75	55	50	50	60	50	50	60	55	60	55	40	50
2	1	66	4	4	64	79	85	51	52	54	55	39	69	56	70	67	10	15	50	21	15	41	18	13	44	33	19	52
2	3	66	4	3	89	89	91	89	87	87	81	84	89	86	90	91	77	37	61	76	20	60	70	13	52	76	44	48
2	1	238	4	3	63	56	63	35	57	49	40	72	48	64	80	73	15	5	16	6	6	11	17	8	11	10	6	16
1	2	224	4	3	85	85	85	85	75	75	90	90	90	80	80	80	60	15	60	60	6	50	50	15	55	60	20	60
2	7	173	2	4	100	100	100	57	69	73	39	62	69	75	100	100	0	20	23	5	4	9	0	16	18	10	75	90
2	1	66	3	3	25	38	27	52	38	37	55	89	58	50	35	44	28	13	27	35	18	25	37	28	38	65	26	57
2	1	195	4	3	33	34	58	59	45	36	45	38	53	60	57	36	29	67	48	47	44	67	52	49	40	64	60	72
1	2	66	4	1	22	19	23	38	38	69	75	78	77	27	27	43	10	11	17	10	13	20	24	30	36	5	5	6
1	5	173	4	3	79	79	77	50	53	51	45	50	51	78	68	83	25	25	30	23	28	29	28	31	35	23	25	24
2	4	173	2	3	22	23	23	10	10	10	10	10	10	10	10	10	10	10	10	10	11	11	4	5	6	10	10	10
1	5	173	5	1	74	76	83	71	68	74	68	57	75	80	80	82	34	37	72	44	43	76	36	35	74	29	26	72
1	6	173	5	3	43	42	44	68	69	71	90	86	92	67	68	70	23	43	45	14	21	18	18	19	22	10	93	80
1	5	173	5	1	77	78	74	80	80	80	75	70	75	80	83	80	75	71	71	75	75	75	80	73	77	70	70	71
2	4	173	2	3	36	37	36	60	65	69	44	35	59	46	51	51	13	13	14	12	15	15	10	13	11	11	9	12
1	4	173	5	3	75	90	80	75	91	80	75	90	80	75	90	80	10	10	10	10	10	10	10	10	10	10	10	11
1	5	173	5	3	90	90	90	90	90	90	90	90	90	90	90	90	90	90	90	90	90	90	90	90	90	90	90	90
2	2	173	5	4	80	92	87	49	89	83	49	91	81	70	93	92	4	22	53	7	28	51	6	33	51	5	10	50
1	2	173	5	3	50	50	50	30	50	50	51	70	50	50	50	50	10	10	25	10	10	25	10	10	50	10	5	10
2	3	75	5	4	26	28	49	77	76	76	97	98	98	89	90	91	60	60	60	14	13	13	15	14	15	36	12	13
1	4	173	5	4	49	55	59	30	44	32	12	33	25	42	56	48	4	17	10	5	17	16	11	26	15	10	1	15
1	2	173	5	3	75	75	76	60	90	60	40	90	65	70	75	80	30	80	60	41	80	53	40	75	44	10	80	60
1	2	173	5	3	55	75	58	25	30	31	60	90	79	50	53	56	21	19	38	18	37	37	22	61	55	10	32	31
2	2	173	5	4	79	48	69	56	64	62	64	62	58	47	53	47	33	46	34	75	25	79	68	35	55	76	30	85
1	1	75	2	3	31	49	48	59	90	75	40	50	50	75	79	80	0	10	6	0	0	1	0	0	0	4	64	36
1	3	173	6	4	71	71	72	50	60	60	50	80	80	70	80	75	50	40	50	30	20	40	50	40	50	40	20	40
2	2	28	6	1	67	63	62	20	20	10	53	59	69	30	30	30	25	25	25	6	26	32	14	36	36	4	15	20
2	4	173	4	3	8	8	11	50	75	25	75	80	80	26	28	25	15	30	25	10	10	10	20	15	15	5	5	5
2	2	82	4	4	57	73	63	42	50	46	40	57	48	41	48	43	27	7	21	30	13	23	24	6	18	36	15	27
2	1	173	2	3	71	72	79	75	70	70	50	50	65	75	70	71	10	10	30	15	16	36	16	16	35	15	15	40
2	3	173	4	4	70	70	70	60	40	25	50	35	15	60	40	25	15	5	5	15	5	5	15	5	5	15	5	5
2	2	173	5	4	30	44	50	10	15	10	15	90	50	20	50	40	5	5	4	1	1	5	5	1	8	1	1	10
1	5	75	5	3	2	20	2	1	50	1	10	88	50	20	100	50	4	3	2	1	2	2	3	3	2	1	50	1
1	1	66	2	1	37	39	38	50	57	53	56	42	52	51	58	51	29	29	27	26	28	25	32	33	32	36	42	38
1	3	173	6	5	60	74	55	56	27	46	65	36	50	47	27	39	29	4	27	30	8	21	30	9	25	28	9	30
1	1	244	2	1	58	41	51	62	33	63	60	25	68	18	10	60	55	1	3	62	2	2	7	5	5	50	1	66
2	1	173	5	4	90	100	95	70	70	70	80	100	95	80	80	81	10	11	55	15	12	53	10	5	50	30	5	60
1	1	173	4	3	24	25	38	64	83	87	81	87	93	64	57	63	24	25	39	22	22	43	23	22	32	19	19	33
1	2	173	2	3	56	53	59	85	80	77	31	76	75	69	68	74	53	64	100	60	59	72	47	61	61	14	52	72
2	1	141	4	1	60	100	77	50	100	64	40	53	45	80	100	89	30	0	16	40	0	21	42	2	34	40	0	22
2	1	66	2	3	40	45	40	5	5	5	40	55	50	70	60	58	5	5	4	5	5	5	4	4	4	70	50	55
2	1	19	4	3	63	79	81	62	68	69	62	83	83	60	56	62	11	4	17	5	5	5	1	2	2	62	2	62
1	1	173	4	3	80	87	89	60	73	73	58	62	65	71	80	84	10	20	15	8	8	20	11	12	10	22	13	40
1	5	173	4	4	85	85	95	75	75	80	80	80	85	80	80	85	60	50	60	65	60	70	65	60	70	60	50	60
2	1	201	2	4	19	34	16	46	17	39	33	83	86	43	43	42	14	12	14	2	8	2	10	2	10	19	3	17
1	3	173	4	5	92	100	93	89	100	91	91	100	92	90	97	90	87	88	90	76	42	78	84	54	85	63	40	62
1	1	173	5	5	95	95	95	95	95	95	90	90	90	95	95	95	20	10	20	90	75	85	65	20	50	20	10	20
1	1	66	4	3	66	94	79	31	62	50	70	60	65	65	50	64	62	57	70	17	85	58	63	60	70	59	80	69
2	1	195	4	6	56	72	78	72	77	67	80	88	94	55	63	60	60	16	49	41	11	49	42	7	48	64	14	50
2	2	66	4	1	75	63	59	61	69	57	63	46	63	83	63	23	95	78	75	72	60	59	80	61	59	82	66	70
2	1	66	2	1	83	63	82	85	88	100	71	100	49	28	51	43	81	58	77	80	85	61	70	85	69	71	17	56
2	3	99	3	3	74	28	63	33	30	28	55	50	53	54	42	47	61	38	39	51	19	47	62	29	50	46	38	35
1	2	173	5	6	35	35	35	35	35	35	35	35	70	35	35	50	5	5	5	10	10	5	10	10	5	15	15	30
2	2	66	6	1	45	38	35	42	56	65	27	80	64	50	39	48	44	34	39	35	37	26	41	35	39	63	13	34
1	1	173	2	4	90	80	89	60	81	71	84	100	92	88	84	78	82	90	80	78	59	70	71	75	67	74	100	83
2	1	75	3	5	79	74	80	75	62	71	89	80	87	80	79	80	66	58	67	66	59	67	66	57	68	70	65	68
1	1	173	4	5	70	70	70	90	30	70	80	70	85	50	40	50	50	15	40	41	20	40	70	30	65	30	30	40
2	3	173	4	1	93	90	93	80	81	80	80	81	86	69	73	78	44	42	42	30	28	29	38	39	37	52	53	52
1	3	173	4	4	98	98	98	90	96	98	100	97	97	94	96	98	92	81	88	91	88	92	89	80	88	96	72	85
2	5	173	1	3	83	86	68	81	80	70	57	94	94	86	75	75	11	11	22	5	6	16	15	15	17	10	10	10
2	1	66	4	3	66	72	70	73	41	68	73	73	65	78	87	82	42	31	43	54	28	52	50	35	42	60	34	69
1	3	173	5	5	40	40	50	30	29	50	40	40	60	40	40	50	30	30	50	30	30	50	30	30	50	30	30	50
2	1	66	2	1	31	40	30	35	50	35	40	55	40	40	50	40	15	1	10	1	1	1	1	2	3	30	10	15
1	2	53	5	3	2	78	36	17	61	48	27	77	67	16	74	61	0	0	6	8	0	29	10	10	10	10	0	10
2	1	173	4	1	61	63	55	49	64	82	22	23	22	41	43	57	63	64	61	54	51	53	58	59	62	38	47	71
2	1	66	4	1	68	69	67	74	86	79	80	81	81	75	76	69	59	11	30	32	17	18	19	18	20	62	17	31
1	2	173	4	5	82	89	83	90	83	88	85	93	90	87	81	85	8	13	9	9	14	10	7	10	8	8	14	10
2	1	231	4	3	65	70	62	67	85	95	70	95	100	68	87	96	2	9	26	16	12	32	17	14	23	20	20	50
2	1	195	4	1	68	68	72	81	86	82	71	83	82	91	85	87	69	23	28	28	13	25	24	20	25	66	64	70
2	2	224	4	3	78	33	73	59	23	60	87	50	70	78	36	64	76	14	61	72	17	45	76	20	48	83	8	57
2	2	66	3	1	65	55	60	65	60	65	51	63	54	66	59	65	21	9	15	20	10	15	20	10	15	31	7	20
2	1	66	2	3	78	70	73	75	70	70	75	50	60	75	70	70	55	40	51	45	30	40	46	35	45	50	40	50
2	1	66	4	1	100	45	64	100	51	50	100	100	100	100	65	65	100	7	49	100	8	57	100	25	70	100	16	50
2	1	66	4	3	78	65	79	66	66	70	63	43	52	73	73	76	73	7	45	16	8	31	52	21	43	44	23	38
1	1	173	4	4	62	82	71	60	86	80	60	90	80	62	80	80	55	30	70	55	32	70	55	30	70	55	30	70
2	2	173	5	4	66	66	87	87	88	100	82	83	100	85	86	100	6	7	47	4	3	48	5	5	23	32	21	80
1	1	173	5	3	50	50	50	20	20	20	60	60	60	50	50	50	5	5	5	8	8	8	16	16	16	10	10	10
2	2	161	5	4	50	44	63	68	70	70	33	51	81	66	77	78	5	9	44	3	4	29	28	3	61	32	29	53
2	1	173	4	3	70	85	75	70	70	70	70	85	70	70	75	70	60	40	60	55	40	60	60	30	60	60	40	60
2	1	173	4	1	8	4	4	0	92	0	0	4	7	2	1	5	3	5	4	5	3	4	3	5	4	0	0	5
